# Supplementary material for: Anti-Staphylococcal, Anti-Candida, and Free-Radical Scavenging Potential of Soil Fungal Metabolites: A Study Supported by Phenolic Characterization and Molecular Docking Analysis
Source: Curr Issues Mol Biol. 2023 Dec 28;46(1):221–43. doi: 10.3390/cimb46010016 (PMC10814734; doi:10.3390/cimb46010016)
Supplement: Supplementary file 1 [file cimb-46-00016-s001.zip]

Archive with 1 entries (1 files):
- cimb-2782831-supplementary.pdf
